# Supplementary material for: Multiple Roles of Integrin-Linked Kinase in Epidermal Development, Maturation and Pigmentation Revealed by Molecular Profiling
Source: PLoS One. 2012 May 4;7(5):e36704. doi: 10.1371/journal.pone.0036704 (PMC3344928; doi:10.1371/journal.pone.0036704)
Supplement: Table S1 — List of Genes whose expression is >2.0-fold different in ILK-deficient epidermis. (XLSX) [file pone.0036704.s005.xlsx]

## Sheet: Sheet1
TABLE S1
LIST OF GENES WHOSE EXPRESSION IS >2.0-FOLD DIFFERENT IN ILK-DEFICIENT EPIDERMIS
GENE ASSIGNMENT	GENE SYMBOL	FOLD-CHANGE
NM_027771 // Krtap7-1 // keratin associated protein 7-1 // 16 C3.3 // 71363 ///	Krtap7-1	-35.9734
NM_013713 // Krtap15 // keratin associated protein 15 // 16 C3.3 // 26560 /// BC	Krtap15	-32.4391
NM_175424 // Prr9 // proline rich 9 // 3 F1 // 109314 /// ENSMUST00000070284 //	Prr9	-20.2485
ENSMUST00000072280 // Krtap8-1 // keratin associated protein 8-1 // 16 C3.3 // 1	Krtap8-1	-19.8083
NM_025524 // Krtap3-3 // keratin associated protein 3-3 // 11 D // 66380 /// BC1	Krtap3-3	-18.1372
ENSMUST00000064257 // Tchh // trichohyalin // 3 F2.1 // 99681 /// AB089610 // Tc	Tchh	-16.8829
NM_027983 // Krt33a // keratin 33A // 11 D // 71888 /// ENSMUST00000018399 // Kr	Krt33a	-16.5003
NM_010659 // Krt31 // keratin 31 // 11 D|11 58.3 cM // 16660 /// ENSMUST00000007	Krt31	-16.0856
NM_010666 // Krt27 // keratin 27 // 11 D|11 57.85 cM // 16675 /// ENSMUST0000001	Krt27	-15.7728
NM_001113406 // Krtap11-1 // keratin associated protein 11-1 // 16 C3.3 // 16693	Krtap11-1	-14.8916
NM_053118 // Gprc5d // G protein-coupled receptor, family C, group 5, member D /	Gprc5d	-14.7144
ENSMUST00000092694 // OTTMUSG00000002191 // predicted gene, OTTMUSG00000002191 /	OTTMUSG00000002191	-14.2681
NM_213728 // Krt72 // keratin 72 // 15 F2 // 105866 /// ENSMUST00000071104 // Kr	Krt72	-13.4323
NM_133730 // Krt25 // keratin 25 // 11 D // 70810 /// ENSMUST00000038004 // Krt2	Krt25	-12.5212
NM_019956 // Krt71 // keratin 71 // 15 F2|15 63.2 cM // 56735 /// ENSMUST0000002	Krt71	-12.2656
NM_007799 // Ctse // cathepsin E // 1 F|1 69.1 cM // 13034 /// ENSMUST0000007335	Ctse	-11.1167
NM_001033397 // Krt26 // keratin 26 // 11 D // 320864 /// ENSMUST00000100482 //	Krt26	-11.1065
NM_019395 // Fbp1 // fructose bisphosphatase 1 // 13 B3-C1 // 14121 /// ENSMUST0	Fbp1	-10.7025
NM_001081165 // Fam26d // family with sequence similarity 26, member D // 10 B1	Fam26d	-10.6234
NM_027574 // Krt28 // keratin 28 // 11 D // 70843 /// ENSMUST00000006963 // Krt2	Krt28	-10.4152
NM_001013823 // Krtap4-16 // keratin associated protein 4-16 // 11 D|11 // 43528	Krtap4-16	-10.061
NM_010672 // Krtap6-1 // keratin associated protein 6-1 // 16 C3.3 // 16700 ///	Krtap6-1	-9.59255
NM_183189 // Krtap13-1 // keratin associated protein 13-1 // 16 C3.3 // 268905 /	Krtap13-1	-9.22254
NM_001033427 // Lyg2 // lysozyme G-like 2 // 1 B // 332427 /// ENSMUST0000007830	Lyg2	-8.64899
NM_001081200 // Crnn // cornulin // 3 F2.1 // 381457 /// ENSMUST00000107300 // C	Crnn	-8.62723
ENSMUST00000052512 // Krtap24-1 // keratin associated protein 24-1 // 16 C3.3 //	Krtap24-1	-8.34927
NM_181564 // Dsg4 // desmoglein 4 // 18 A2|18 7.03 cM // 16769 /// ENSMUST000000	Dsg4	-7.94904
NM_011310 // S100a3 // S100 calcium binding protein A3 // 3 F1-F2|3 43.6 cM // 2	S100a3	-7.54533
NM_010667 // Krt86 // keratin 86 // 15 F2|15 58.71 cM // 16679 /// ENSMUST000000	Krt86	-7.47652
NM_010676 // Krtap8-2 // keratin associated protein 8-2 // 16 C3.3 // 16704 ///	Krtap8-2	-7.36871
ENSMUST00000073890 // Krt33b // keratin 33B // 11 D|11 59.0 cM // 16671 /// X756	Krt33b	-7.21482
NM_016669 // Crym // crystallin, mu // 7 F2|7 55.0 cM // 12971 /// ENSMUST000000	Crym	-7.12352
NM_001101613 // RP23-212C14.7 // keratin associated protein 9 family member // 1	RP23-212C14.7	-7.07877
---		-6.07323
NM_027157 // Krtap1-5 // keratin associated protein 1-5 // 11 D // 69664 /// BC1	Krtap1-5	-6.07005
D86421 // Gm10228 // predicted gene 10228 // --- // 100038757	Gm10228	-5.92449
NM_028973 // Lrrc15 // leucine rich repeat containing 15 // 16 B2 // 74488 /// E	Lrrc15	-5.91471
NR_027836 // D730001G18Rik // RIKEN cDNA D730001G18 gene // 15 D3 // 78725 /// N	D730001G18Rik	-5.77535
NM_212485 // Krt73 // keratin 73 // 15 F2 // 223915 /// ENSMUST00000063292 // Kr	Krt73	-5.76964
NM_001003668 // Krt83 // keratin 83 // 15 F2 // 406219 /// ENSMUST00000081945 //	Krt83	-5.57789
NM_130876 // Krtap16-9 // keratin associated protein 16-9 // 16 C3.3 // 170657 /	Krtap16-9	-5.41384
NM_130857 // Krtap16-5 // keratin associated protein 16-5 // 16 C3.3 // 77918 //	Krtap16-5	-5.137
ENSMUST00000055502 // Krtap3-1 // keratin associated protein 3-1 // 11 D // 6947	Krtap3-1	-5.04708
NM_007703 // Elovl3 // elongation of very long chain fatty acids (FEN1/Elo2, SUR	Elovl3	-4.97036
NM_001048196 // Krtap4-1 // keratin associated protein 4-1 // 11 D // 665891 ///	Krtap4-1	-4.93212
NM_015741 // Krtap9-1 // keratin associated protein 9-1 // 11 D // 16705 /// NM_	Krtap9-1	-4.88275
NM_011060 // Padi3 // peptidyl arginine deiminase, type III // 4 E1|4 71.0 cM //	Padi3	-4.56911
NM_027105 // Krtap26-1 // keratin associated protein 26-1 // 16 C3.3 // 69533 //	Krtap26-1	-4.52971
NM_020576 // Psors1c2 // psoriasis susceptibility 1 candidate 2 (human) // 17 B1	Psors1c2	-4.47384
NM_013596 // Mc5r // melanocortin 5 receptor // 18 E2|18 42.0 cM // 17203 /// EN	Mc5r	-4.38647
NM_026807 // Krtap4-2 // keratin associated protein 4-2 // 11 D // 68673 /// ENS	Krtap4-2	-4.31852
XM_925382 // Krtap19-7 // keratin associated protein 19-7 // 16 C3.3 // 621595	Krtap19-7	-4.27316
ENSMUST00000089104 // Krtap6-1 // keratin associated protein 6-1 // 16 C3.3 // 1	Krtap6-1	-4.24655
NM_146017 // Gabrp // gamma-aminobutyric acid (GABA) A receptor, pi // 11 A4 //	Gabrp	-4.24337
NM_027844 // Krtap5-2 // keratin associated protein 5-2 // 7 F5 // 71623 /// ENS	Krtap5-2	-4.15017
NM_029351 // Krtap9-3 // keratin associated protein 9-3 // 11 D // 75586 /// ENS	Krtap9-3	-4.1211
NM_053249 // Krt82 // keratin 82 // 15 F2|15 58.75 cM // 114566 /// ENSMUST00000	Krt82	-4.09814
NM_013707 // Krtap14 // keratin associated protein 14 // 16 C3.3 // 23927 /// D8	Krtap14	-4.028
NM_001135991 // Krtap10-4 // keratin associated protein 10-4 // 10|10 // 1001910	Krtap10-4	-4.00758
NM_012038 // Vsnl1 // visinin-like 1 // 12 A2 // 26950 /// ENSMUST00000072299 //	Vsnl1	-3.99384
NM_001004153 // AU018091 // expressed sequence AU018091 // 7 A1 // 245128 /// EN	AU018091	-3.9876
NM_001037822 // Krtap5-5 // keratin associated protein 5-5 // 7 F5 // 114666 ///	Krtap5-5	-3.933
NM_027087 // Krtap4-13 // keratin associated protein 4-13 // 11 D // 69464 /// N	Krtap4-13	-3.892
NM_130856 // Krtap16-8 // keratin associated protein 16-8 // 16 C3.3 // 68484 //	Krtap16-8	-3.88171
NM_027087 // Krtap4-13 // keratin associated protein 4-13 // 11 D // 69464 /// N	Krtap4-13	-3.83819
NM_001126320 // Gm11563 // predicted gene 11563 // 11 D // 100040248 /// NM_0010	Gm11563	-3.71971
NM_001100614 // Gm11564 // predicted gene 11564 // 11 D // 670496 /// ENSMUST000	Gm11564	-3.57531
NM_133357 // Krt75 // keratin 75 // 15 F2|15 58.75 cM // 109052 /// ENSMUST00000	Krt75	-3.5311
NM_016880 // Krt35 // keratin 35 // 11 D // 53617 /// ENSMUST00000103127 // Krt3	Krt35	-3.52025
BC139039 // 2310033E01Rik // RIKEN cDNA 2310033E01 gene // 7 A2-A3 // 641361 ///	2310033E01Rik	-3.45869
NM_007817 // Cyp2f2 // cytochrome P450, family 2, subfamily f, polypeptide 2 //	Cyp2f2	-3.33803
NM_001039502 // Krtap1-4 // keratin associated protein 1-4 // 11 D|11 // 629873	Krtap1-4	-3.2695
BC127984 // Krtap2-4 // keratin associated protein 2-4 // 11 D // 71453 /// NM_0	Krtap2-4	-3.26934
NM_028621 // Krtap16-7 // keratin associated protein 16-7 // 16 C3.3 // 170656 /	Krtap16-7	-3.22828
NM_029613 // Krtap4-7 // keratin associated protein 4-7 // 11 D // 76444 /// ENS	Krtap4-7	-3.19289
BC127984 // Krtap2-4 // keratin associated protein 2-4 // 11 D // 71453 /// NM_0	Krtap2-4	-3.18667
BC127984 // Krtap2-4 // keratin associated protein 2-4 // 11 D // 71453 /// NM_0	Krtap2-4	-3.18667
D86419 // ENSMUSG00000068075 // predicted gene, ENSMUSG00000068075 // 16|16 // 1	ENSMUSG00000068075	-3.17122
BC127984 // Krtap2-4 // keratin associated protein 2-4 // 11 D // 71453 /// NM_0	Krtap2-4	-3.14451
NM_021890 // Fads3 // fatty acid desaturase 3 // 19 B // 60527 /// ENSMUST000000	Fads3	-3.10971
NM_027762 // Tchhl1 // trichohyalin-like 1 // 3 F2 // 71325 /// ENSMUST000000295	Tchhl1	-3.04503
NM_033478 // Ly6g6d // lymphocyte antigen 6 complex, locus G6D // 17 B1 // 11465	Ly6g6d	-2.96122
NM_008631 // Mt4 // metallothionein 4 // 8 C5|8 45.0 cM // 17752 /// ENSMUST0000	Mt4	-2.93923
NM_213730 // Krt39 // keratin 39 // 11 D // 237934 /// ENSMUST00000107445 // Krt	Krt39	-2.90958
NM_177723 // Vsig8 // V-set and immunoglobulin domain containing 8 // 1 H3 // 24	Vsig8	-2.84492
NM_001037822 // Krtap5-5 // keratin associated protein 5-5 // 7 F5 // 114666 ///	Krtap5-5	-2.83674
NM_028878 // Slc6a19 // solute carrier family 6 (neurotransmitter transporter),	Slc6a19	-2.83458
---		-2.75807
NM_001162944 // Gm10318 // predicted gene 10318 // 10 C1|10 // 622629 /// NM_001	Gm10318	-2.73819
NM_145473 // Csdc2 // cold shock domain containing C2, RNA binding // 15 E1 // 1	Csdc2	-2.72312
ENSMUST00000084414 // Krtap5-3 // keratin associated protein 5-3 // 7 F5 // 7721	Krtap5-3	-2.71552
NM_028889 // Efhd1 // EF hand domain containing 1 // 1 D // 98363 /// ENSMUST000	Efhd1	-2.70261
NM_001085526 // Krtap1-3 // keratin associated protein 1-3 // 11 D // 435273 ///	Krtap1-3	-2.70003
NM_010673 // Krtap6-2 // keratin associated protein 6-2 // 16 C3.3 // 16701 ///	Krtap6-2	-2.6963
---		-2.6556
NM_026834 // Krtap4-6 // keratin associated protein 4-6 // 11 D // 68768 /// ENS	Krtap4-6	-2.62635
ENSMUST00000067360 // Gm9944 // predicted gene 9944 // --- // 791356	Gm9944	-2.59314
NM_009964 // Cryab // crystallin, alpha B // 9 A5.3|9 29.0 cM // 12955 /// NM_02	Cryab	-2.59301
NM_001024709 // Krtap10-10 // keratin associated protein 10-10 // 10 C1|10 // 54	Krtap10-10	-2.55832
NM_010114 // Klk1b22 // kallikrein 1-related peptidase b22 // 7 B4|7 23.07 cM //	Klk1b22	-2.54189
NM_007695 // Chi3l1 // chitinase 3-like 1 // 1 E4|1 72.3 cM // 12654 /// ENSMUST	Chi3l1	-2.4755
NM_133359 // AY026312 // cDNA sequence AY026312 // 16 C3.3 // 170939 /// AY02631	AY026312	-2.47265
NM_130873 // Krtap16-4 // keratin associated protein 16-4 // 16 C3.3 // 170654 /	Krtap16-4	-2.3839
NM_021564 // Fetub // fetuin beta // 16 B|16 14.1 cM // 59083 /// NM_001083904 /	Fetub	-2.36477
ENSMUST00000090166 // Adh6b // alcohol dehydrogenase 6B (class V) // 3 G3 // 229	Adh6b	-2.35784
NM_015809 // Krtap5-4 // keratin associated protein 5-4 // 7 F5 // 50775 /// ENS	Krtap5-4	-2.34503
NM_027563 // Krt34 // keratin 34 // 11 D|11 58.3 cM // 16672 /// ENSMUST00000056	Krt34	-2.32732
NM_001039666 // Krt40 // keratin 40 // 11D|11 // 406221 /// ENSMUST00000074253 /	Krt40	-2.32423
NM_029758 // Fam49a // family with sequence similarity 49, member A // 12 A1.1 /	Fam49a	-2.32178
NM_009802 // Car6 // carbonic anhydrase 6 // 4 E2 // 12353 /// ENSMUST0000003081	Car6	-2.31823
NM_023805 // Slc38a3 // solute carrier family 38, member 3 // 9 F1|9 63.0 cM //	Slc38a3	-2.28579
NM_144512 // Slc6a13 // solute carrier family 6 (neurotransmitter transporter, G	Slc6a13	-2.26671
NM_181444 // Gprc5a // G protein-coupled receptor, family C, group 5, member A /	Gprc5a	-2.25165
NM_183296 // Krtap16-10 // keratin associated protein 16-10 // 16 C3.3 // 71369	Krtap16-10	-2.24935
NM_015809 // Krtap5-4 // keratin associated protein 5-4 // 7 F5 // 50775 /// NM_	Krtap5-4	-2.22676
NM_021476 // Cysltr1 // cysteinyl leukotriene receptor 1 // X D // 58861 /// ENS	Cysltr1	-2.22251
NM_178594 // Vtcn1 // V-set domain containing T cell activation inhibitor 1 // 3	Vtcn1	-2.21214
NM_009230 // Soat1 // sterol O-acyltransferase 1 // 1 G3|1 81.6 cM // 20652 ///	Soat1	-2.19946
NM_019946 // Mgst1 // microsomal glutathione S-transferase 1 // 6 G1 // 56615 //	Mgst1	-2.17497
NM_011638 // Tfrc // transferrin receptor // 16 B3|16 21.2 cM // 22042 /// ENSMU	Tfrc	-2.16542
NM_027844 // Krtap5-2 // keratin associated protein 5-2 // 7 F5 // 71623 /// NM_	Krtap5-2	-2.13697
NM_010125 // Elf5 // E74-like factor 5 // 2 E3 // 13711 /// NM_001145813 // Elf5	Elf5	-2.13625
NM_008342 // Igfbp2 // insulin-like growth factor binding protein 2 // 1 C3|1 36	Igfbp2	-2.1273
NM_015808 // Krtap5-1 // keratin associated protein 5-1 // 7 F5 // 50774 /// NM_	Krtap5-1	-2.12176
NM_012044 // Pla2g2e // phospholipase A2, group IIE // 4 D3 // 26970 /// ENSMUST	Pla2g2e	-2.11625
NM_016748 // Ctps // cytidine 5'-triphosphate synthase // 4 D2.2|4 57.0 cM // 51	Ctps	-2.10151
BC115508 // Krtap4-7 // keratin associated protein 4-7 // 11 D // 76444	Krtap4-7	-2.08179
NM_009661 // Alox8 // arachidonate 8-lipoxygenase // 11 B4 // 11688 /// ENSMUST0	Alox8	-2.07563
NM_001159374 // Krt32 // keratin 32 // 11 D|11 58.3 cM // 16670 /// ENSMUST00000	Krt32	-2.06942
NM_144855 // Cbs // cystathionine beta-synthase // 17 A-C|17 17.4 cM // 12411 //	Cbs	-2.04231
BC079613 // 6330442E10Rik // RIKEN cDNA 6330442E10 gene // 12 C3 // 268567 /// E	6330442E10Rik	-2.01184
NM_011990 // Slc7a11 // solute carrier family 7 (cationic amino acid transporter	Slc7a11	-2.0081
NM_010513 // Igf1r // insulin-like growth factor I receptor // 7 D1|7 33.0 cM //	Igf1r	2.00189
NM_177059 // Fstl4 // follistatin-like 4 // 11 B1.3 // 320027 /// ENSMUST0000003	Fstl4	2.00192
NM_007739 // Col8a1 // collagen, type VIII, alpha 1 // 16 C1.1 // 12837 /// ENSM	Col8a1	2.01022
---		2.01096
BC023359 // 3632451O06Rik // RIKEN cDNA 3632451O06 gene // 14 C1 // 67419 /// NM	3632451O06Rik	2.01996
NM_172271 // Slc6a17 // solute carrier family 6 (neurotransmitter transporter),	Slc6a17	2.02286
NM_207675 // Cadm1 // cell adhesion molecule 1 // 9 B-C // 54725 /// NM_018770 /	Cadm1	2.02575
NM_183315 // Ctxn1 // cortexin 1 // 8 A1.1|8 13.0 cM // 330695 /// ENSMUST000000	Ctxn1	2.03067
NM_178738 // Prss35 // protease, serine, 35 // 9 E3.1 // 244954 /// ENSMUST00000	Prss35	2.04215
NM_053262 // Hsd17b11 // hydroxysteroid (17-beta) dehydrogenase 11 // 5 E4 // 11	Hsd17b11	2.0425
NM_010276 // Gem // GTP binding protein (gene overexpressed in skeletal muscle)	Gem	2.04822
NM_011580 // Thbs1 // thrombospondin 1 // 2 F1-F3|2 65.0 cM // 21825 /// ENSMUST	Thbs1	2.06441
NM_145711 // Tox // thymocyte selection-associated high mobility group box // 4	Tox	2.07252
NM_010158 // Khdrbs3 // KH domain containing, RNA binding, signal transduction a	Khdrbs3	2.07732
NM_001081009 // Parp8 // poly (ADP-ribose) polymerase family, member 8 // 13 D2.	Parp8	2.08676
NM_001109753 // Sv2b // synaptic vesicle glycoprotein 2 b // 7 D1 // 64176 /// N	Sv2b	2.08749
NM_177628 // Fam167a // family with sequence similarity 167, member A // 14 D1 /	Fam167a	2.09322
NM_009516 // Wee1 // WEE 1 homolog 1 (S. pombe) // 7 F1 // 22390 /// ENSMUST0000	Wee1	2.09803
NM_026993 // Ddah1 // dimethylarginine dimethylaminohydrolase 1 // 3 H3 // 69219	Ddah1	2.10748
NM_181988 // Rerg // RAS-like, estrogen-regulated, growth-inhibitor // 6 G1 // 2	Rerg	2.109
NM_001085521 // Gm14134 // predicted gene 14134 // 2 G3|2 // 433485 /// ENSMUST0	Gm14134	2.11313
NM_007521 // Bach2 // BTB and CNC homology 2 // --- // 12014 /// NM_001109661 //	Bach2	2.12495
NM_001159367 // Per1 // period homolog 1 (Drosophila) // 11 B // 18626 /// NM_01	Per1	2.13323
NM_024264 // Cyp27a1 // cytochrome P450, family 27, subfamily a, polypeptide 1 /	Cyp27a1	2.13451
NM_031880 // Tnk1 // tyrosine kinase, non-receptor, 1 // 11 B3 // 83813 /// NM_0	Tnk1	2.14613
BC075669 // A730017C20Rik // RIKEN cDNA A730017C20 gene // 18 D3 // 225583 /// N	A730017C20Rik	2.15067
NM_008047 // Fstl1 // follistatin-like 1 // 16 B3|16 27.3 cM // 14314 /// ENSMUS	Fstl1	2.15639
NM_010882 // Ndn // necdin // 7 C|7 28.0 cM // 17984 /// ENSMUST00000038775 // N	Ndn	2.18537
NM_175771 // Tmem47 // transmembrane protein 47 // X A7.2 // 192216 /// NM_13875	Tmem47	2.18898
NM_029436 // Klhl24 // kelch-like 24 (Drosophila) // 16 B1 // 75785 /// ENSMUST0	Klhl24	2.19642
NM_025829 // Eif4e3 // eukaryotic translation initiation factor 4E member 3 // 6	Eif4e3	2.21105
NM_177660 // Zbtb10 // zinc finger and BTB domain containing 10 // 3 A1 // 22905	Zbtb10	2.21213
NM_001081445 // Ncam1 // neural cell adhesion molecule 1 // 9 A5.3|9 28.0 cM //	Ncam1	2.22663
NM_021877 // Hr // hairless // 14 D2 // 15460 /// ENSMUST00000022691 // Hr // ha	Hr	2.23177
NM_016798 // Pdlim3 // PDZ and LIM domain 3 // 8 B1.1 // 53318 /// ENSMUST000000	Pdlim3	2.2353
NM_007806 // Cyba // cytochrome b-245, alpha polypeptide // --- // 13057 /// ENS	Cyba	2.2379
NM_007514 // Slc7a2 // solute carrier family 7 (cationic amino acid transporter,	Slc7a2	2.25681
NM_053191 // Pi15 // peptidase inhibitor 15 // 1 A4 // 94227 /// ENSMUST00000088	Pi15	2.25924
NM_010298 // Glrb // glycine receptor, beta subunit // 3 E3-F1|3 36.0 cM // 1465	Glrb	2.27524
NM_008958 // Ptch2 // patched homolog 2 // 4 C-D|4 56.5 cM // 19207 /// ENSMUST0	Ptch2	2.31763
NM_019518 // Grasp // GRP1 (general receptor for phosphoinositides 1)-associated	Grasp	2.32649
NM_008604 // Mme // membrane metallo endopeptidase // 3 E1|3 29.6 cM // 17380 //	Mme	2.3273
NM_134160 // Mcoln3 // mucolipin 3 // 3 H2|3 74.8 cM // 171166 /// ENSMUST000000	Mcoln3	2.33065
NM_013508 // Elk3 // ELK3, member of ETS oncogene family // 10 C-D1|10 51.0 cM /	Elk3	2.35156
NM_172728 // Creb5 // cAMP responsive element binding protein 5 // 6 B3|6 25.8 c	Creb5	2.35197
---		2.37037
NM_172840 // Vwa2 // von Willebrand factor A domain containing 2 // 19 D2 // 240	Vwa2	2.3843
NM_019919 // Ltbp1 // latent transforming growth factor beta binding protein 1 /	Ltbp1	2.38692
NM_181409 // Mtmr11 // myotubularin related protein 11 // 3 F2.1 // 194126 /// E	Mtmr11	2.40585
NM_139001 // Cspg4 // chondroitin sulfate proteoglycan 4 // 9 B // 121021 /// EN	Cspg4	2.40692
NM_021882 // Si // silver // 10 D3|10 70.0 cM // 20431 /// ENSMUST00000054125 //	Si	2.43551
NM_008217 // Has3 // hyaluronan synthase 3 // 8 D3|8 53.3 cM // 15118 /// ENSMUS	Has3	2.44506
NM_007484 // Rhoc // ras homolog gene family, member C // 3 F2.2 // 11853 /// EN	Rhoc	2.48977
ENSMUST00000099550 // Gm10786 // predicted gene 10786 // --- // 100038539	Gm10786	2.49223
NM_175034 // Slc24a5 // solute carrier family 24, member 5 // 2 F1 // 317750 ///	Slc24a5	2.50582
NM_001013802 // Macrod2 // MACRO domain containing 2 // 2 F3 // 72899 /// ENSMUS	Macrod2	2.50824
NM_009124 // Atxn1 // ataxin 1 // 13 A5|13 28.0 cM // 20238 /// ENSMUST000000916	Atxn1	2.51099
NM_012054 // Aoah // acyloxyacyl hydrolase // 13 A2 // 27052 /// ENSMUST00000021	Aoah	2.52791
NM_008032 // Aff2 // AF4/FMR2 family, member 2 // X A5 // 14266 /// ENSMUST00000	Aff2	2.5414
---		2.54739
NM_010669 // Krt6b // keratin 6B // 15 F2|15 58.76 cM // 16688 /// ENSMUST000000	Krt6b	2.5646
NM_011607 // Tnc // tenascin C // 4 C1|4 32.2 cM // 21923 /// ENSMUST00000030056	Tnc	2.58271
NM_010050 // Dio2 // deiodinase, iodothyronine, type II // 12 D3 // 13371 /// EN	Dio2	2.64188
NM_183180 // Tspan18 // tetraspanin 18 // 2 E1 // 241556 /// ENSMUST00000111265	Tspan18	2.72339
NM_007904 // Ednrb // endothelin receptor type B // 14 E2.3|14 51.0 cM // 13618	Ednrb	2.73134
NM_010217 // Ctgf // connective tissue growth factor // 10 A3-B1|10 17.0 cM // 1	Ctgf	2.73726
NM_012046 // Spo11 // sporulation protein, meiosis-specific, SPO11 homolog (S. c	Spo11	2.73915
NM_007498 // Atf3 // activating transcription factor 3 // 1 H6|1 103.2 cM // 119	Atf3	2.7473
NM_001014423 // Abi3bp // ABI gene family, member 3 (NESH) binding protein // 16	Abi3bp	2.76426
NM_001002268 // Gpr126 // G protein-coupled receptor 126 // 10 A2 // 215798 ///	Gpr126	2.78113
NM_025867 // Serpinb11 // serine (or cysteine) peptidase inhibitor, clade B (ova	Serpinb11	2.79239
NM_133187 // 1110032E23Rik // RIKEN cDNA 1110032E23 gene // 3 E3 // 68659 /// EN	1110032E23Rik	2.80363
NM_010444 // Nr4a1 // nuclear receptor subfamily 4, group A, member 1 // 15 F //	Nr4a1	2.83366
NM_008327 // Ifi202b // interferon activated gene 202B // 1 H3 // 26388 /// NM_0	Ifi202b	2.83786
NM_010024 // Dct // dopachrome tautomerase // 14 E4|14 58.0 cM // 13190 /// ENSM	Dct	2.8935
NM_011661 // Tyr // tyrosinase // 7 D3-E1|7 44.0 cM // 22173 /// ENSMUST00000004	Tyr	2.93384
NM_008256 // Hmgcs2 // 3-hydroxy-3-methylglutaryl-Coenzyme A synthase 2 // 3 F2.	Hmgcs2	2.9404
NM_011785 // Akt3 // thymoma viral proto-oncogene 3 // 1 H4-H6 // 23797 /// ENSM	Akt3	2.94668
NM_009367 // Tgfb2 // transforming growth factor, beta 2 // 1 H5|1 101.5 cM // 2	Tgfb2	2.97404
NM_007763 // Crip1 // cysteine-rich protein 1 (intestinal) // 12 F1|12 57.9 cM /	Crip1	3.1031
NM_010195 // Lgr5 // leucine rich repeat containing G protein coupled receptor 5	Lgr5	3.11065
NM_177834 // Cpa6 // carboxypeptidase A6 // 1 A2 // 329093 /// ENSMUST0000003557	Cpa6	3.3701
NM_022019 // Dusp10 // dual specificity phosphatase 10 // 1 H5 // 63953 /// ENSM	Dusp10	3.50949
NM_009144 // Sfrp2 // secreted frizzled-related protein 2 // 3 E3|3 38.5 cM // 2	Sfrp2	3.51582
NM_001033324 // Zbtb16 // zinc finger and BTB domain containing 16 // 9 A5.3|9 2	Zbtb16	3.54337
NM_153574 // Fam13a // family with sequence similarity 13, member A // 6 B3 // 5	Fam13a	3.59086
NM_007728 // Coch // coagulation factor C homolog (Limulus polyphemus) // 12 C1|	Coch	3.97467
NM_008634 // Mtap1b // microtubule-associated protein 1B // 13 D1|13 51.0 cM //	Mtap1b	4.38514
NM_031202 // Tyrp1 // tyrosinase-related protein 1 // 4 C3|4 38.0 cM // 22178 //	Tyrp1	4.6966
NM_080451 // Synpo2 // synaptopodin 2 // 3 G3 // 118449 /// ENSMUST00000106426 /	Synpo2	5.27182
NM_021367 // Tslp // thymic stromal lymphopoietin // 18 B1|18 11.0 cM // 53603 /	Tslp	6.0823
NM_007392 // Acta2 // actin, alpha 2, smooth muscle, aorta // 19 C3 // 11475 ///	Acta2	6.74413
